# Supplementary material for: The fractal structure of communities of practice: Implications for business organization
Source: PLoS One. 2020 Apr 29;15(4):e0232204. doi: 10.1371/journal.pone.0232204 (PMC7190158; doi:10.1371/journal.pone.0232204)
Supplement: S1 Data — (CSV) [file pone.0232204.s001.csv]

Emily Webber & R.I.M. Dunbar:
The Fractal Structure of Communities of Practice
CoP size	Meeting frequency (weeks)	Number of leaders
25	1	4
14	5	14
50	13
3	1	3
20	2	20
70	2
4	1	4
50	2	1
28	4	1
9		1
4	2	4
7	2	7
35	1	3
20	4	1
15	4	1
15	8	3
12	2	2
10	4	1
4	4	2
8	1	8
15	2	1
12	4	5
35	1	1
200	4	1
30	5	1
5	1	5
20	1	1
15	1	1
136	3	1
40	2	1
12.5	2	3
7	1	3
30	3	5
12.5	2	1
13	4	1
10	1	3
68	2	1
120	4	6
12	1	12
50	2	12
500	1	1
9	8	1
200	13	5
12	2	1
125	7	5
20	4	1
300	8	1
200	13	5
1000	4
50	4	1
90	1.6	1
15	1	1
10	1	1
100	6	5
12	4	1
1250	52	1
10	2	1
10	4	2
50	4	1
100	2	5
400	4	2
2000	52	1
1600	104
40	1	3
15	1	1
100	1	1
20	1
30	1
15	4
20	4	5
13	26	5
21	5	1
40	2	1
7	4	1
8	1	1
20	1	1
15	17.3	5
370	4	6
100
20	1	20
7.5	1	1
10	1	2
20	2	1
15	2	5
8	1	1
10	1	1
15	1	1
40	1	40
50	4	1
30	1
8	1	1
24	8	24
10	1	1
3000	26	10
100	52
9	4	1
14	7	14
13	1	1
50	4	1
300	2
2700	4	10
10	1	10
40	4	4
10	1	5
400	26	5
1018	26
100	1	2
115	4	2
40	13	2
80	4	1
15	4	15
300	7.5
500	26	1
10	4	1
100	0.14	5
8	4	1
110	4	8
		1
200	4	10
2600	13	2
	1	1
30	7	1
20	1	20
35	1
8	2	1
20	13	10
550	4	1
100	2	5
25	4	1
26
